# Supplementary material for: A Novel Approach for Glioblastoma Treatment by Combining Apoptosis Inducers (TMZ, MTX, and Cytarabine) with E.V.A. (Eltanexor, Venetoclax, and A1210477) Inhibiting XPO1, Bcl-2, and Mcl-1
Source: Cells. 2024 Apr 4;13(7):632. doi: 10.3390/cells13070632 (PMC11011525; doi:10.3390/cells13070632)
Supplement: Supplementary file 1 [file cells-13-00632-s001.zip]

Archive with 1 entries (1 files):
- cells-2905175-supplementary.pdf
